# Supplementary material for: Glial Draper signaling triggers cross-neuron plasticity in bystander neurons after neuronal cell death in Drosophila
Source: Nat Commun. 2023 Jul 24;14:4452. doi: 10.1038/s41467-023-40142-y (PMC10366216; doi:10.1038/s41467-023-40142-y)
Supplement: Supplementary file 6 — Source Data [file 41467_2023_40142_MOESM6_ESM.xlsx]

## Sheet: Source Data (Mean±SEM)
	Source Data (Mean±SEM)
	Figure	Genotype	N	Number of GFP+ glial cells per animal				Figure	Genotype	N	Normalized GFP intensity in VNC
	1e	;;A8-GAL4,10XUAS-GFP/+	15	0				1j	UAS-rpr,UAS-hid/+;;A8-GAL4,10XUAS-GFP/+	7	1
				0							0.261
		UAS-rpr,UAS-hid/+;;A8-GAL4,10XUAS-GFP/+	14	0					UAS-rpr,UAS-hid/+;2XUAS-GFP/+;A8-GAL4,drprΔ5/drprΔ5	7	3.879
				0							0.267
		;2XUAS-GFP/+;A8-GAL4,drprΔ5/drprΔ5	16	0
				0
		UAS-rpr,UAS-hid/+;2XUAS-GFP/+;A8-GAL4,drprΔ5/drprΔ5	16	2.438
				0.418
	Figure	Genotype	Muscle	N	Ib EPSP	Ib+Is EPSP
	S1	;;MHC-GCaMP6f-sh	4	12	18.66	33.6
					0.98	1.6
			6	11	16.91	31.82
					1.79	0.96
	Figure	Genotype	Muscle	N	Ib bouton number			Figure	Genotype	Muscle	N	mEPSP amplitude	mEPSP frequency	EPSP	Quantal content
	2e	;;A8-GAL4,10XUAS-GFP/+	4	66	24.8			2g-k, S2	;;A8-GAL4,10XUAS-GFP/+	4	24	0.867	2.182	29.29	37.76
					0.6991							0.026	0.176	0.659	1.313
		UAS-rpr,UAS-hid/+;;A8-GAL4,10XUAS-GFP/+		69	30.14				UAS-rpr,UAS-hid/+;;A8-GAL4,10XUAS-GFP/+		19	0.799	2.44	24.37	33.42
					0.7949							0.023	0.209	0.755	1.433
		;2XUAS-GFP/+;A8-GAL4,drprΔ5/drprΔ5		53	24.72				;2XUAS-GFP/+;A8-GAL4,drprΔ5/drprΔ5		31	0.9611	2.773	28.7	33.65
					0.6595							0.033	0.194	0.783	1.195
		UAS-rpr,UAS-hid/+;2XUAS-GFP/+;A8-GAL4,drprΔ5/drprΔ5		56	26.57				UAS-rpr,UAS-hid/+;2XUAS-GFP/+;A8-GAL4,drprΔ5/drprΔ5		29	0.9045	2.919	18.5	21.95
					0.7572							0.036	0.211	1.226	1.476
	Figure	Genotype	Muscle	N	Ib bouton number			Figure	Genotype	Muscle	N	mEPSP amplitude	mEPSP frequency	EPSP	Quantal content
	3j	;UAS-drprRNAi/+;A8-LexA,LexAOP-GFP/+	4	20	21.9			3k-l, S4	;UAS-drprRNAi/+;A8-LexA,LexAOP-GFP/+	4	21	0.888	1.502	26.36	32.81
					1.138							0.033	0.117	0.959	1.372
		;UAS-drprRNAi/LexAOP-rpr;A8-LexA,LexAOP-GFP/+		21	27.38				;UAS-drprRNAi/LexAOP-rpr;A8-LexA,LexAOP-GFP/+		26	0.924	2.203	21.97	25.55
					1.555							0.029	0.162	0.782	0.955
		;UAS-drprRNAi/+;A8-LexA,LexAOP-GFP/Repo-GAL4		20	27.2				;UAS-drprRNAi/+;A8-LexA,LexAOP-GFP/Repo-GAL4		21	0.853	1.473	31.54	41.69
					1.09							0.037	0.1	0.992	1.471
		;UAS-drprRNAi/LexAOP-rpr;A8-LexA,LexAOP-GFP/Repo-GAL4		19	26.11				;UAS-drprRNAi/LexAOP-rpr;A8-LexA,LexAOP-GFP/Repo-GAL4		20	0.871	1.707	20.22	25.1
					0.9548							0.036	0.131	1.13	1.399
		;UAS-drprRNAi/Mef2-GAL4;A8-LexA,LexAOP-GFP/+		16	22.5				;UAS-drprRNAi/Mef2-GAL4;A8-LexA,LexAOP-GFP/+		21	0.888	1.937	29.83	37.9
					1.025							0.041	0.144	0.822	1.442
		;UAS-drprRNAi/Mef2-GAL4,LexAOP-rpr;A8-LexA,LexAOP-GFP/+		15	25.93				;UAS-drprRNAi/Mef2-GAL4,LexAOP-rpr;A8-LexA,LexAOP-GFP/+		28	0.783	1.989	20.8	29.03
					1.181							0.021	0.125	0.714	1.368
		;UAS-drprRNAi/Mef2-GAL4;A8-LexA,LexAOP-GFP/Repo-GAL4		21	20.48				;UAS-drprRNAi/Mef2-GAL4;A8-LexA,LexAOP-GFP/Repo-GAL4		15	0.822	1.949	29.51	39.57
					0.8934							0.017	0.133	0.74	1.027
		;UAS-drprRNAi/Mef2-GAL4,LexAOP-rpr;A8-LexA,LexAOP-GFP/Repo-GAL4		16	20.88				;UAS-drprRNAi/Mef2-GAL4,LexAOP-rpr;A8-LexA,LexAOP-GFP/Repo-GAL4		14	0.889	2.269	18.87	22.96
					0.9995							0.032	0.231	1.076	1.676
	Figure	Genotype	Muscle	N	Ib bouton number			Figure	Genotype	Muscle	N	mEPSP amplitude	mEPSP frequency	EPSP	Quantal content
	4j	;UAS-sharkRNAi/+;A8-LexA,LexAOP-GFP/+	4	22	21			4k-l, S5	;UAS-sharkRNAi/+;A8-LexA,LexAOP-GFP/+	4	18	0.844	2.406	24.25	31.49
					1.113							0.023	0.274	1.141	1.76
		;UAS-sharkRNAi/LexAOP-rpr;A8-LexA,LexAOP-GFP/+		23	26.87				;UAS-sharkRNAi/LexAOP-rpr;A8-LexA,LexAOP-GFP/+		20	0.921	2.704	20.8	24.31
					1.188							0.043	0.29	1.39	1.301
		;UAS-sharkRNAi/+;A8-LexA,LexAOP-GFP/Repo-GAL4		21	24.05				;UAS-sharkRNAi/+;A8-LexA,LexAOP-GFP/Repo-GAL4		21	0.777	2.174	27.95	39.82
					1.264							0.027	0.248	0.886	1.254
		;UAS-sharkRNAi/LexAOP-rpr;A8-LexA,LexAOP-GFP/Repo-GAL4		22	21.36				;UAS-sharkRNAi/LexAOP-rpr;A8-LexA,LexAOP-GFP/Repo-GAL4		20	0.833	2.606	18.81	24.84
					1.161							0.036	0.216	0.656	1.343
		;UAS-sharkRNAi/Mef2-GAL4;A8-LexA,LexAOP-GFP/+		23	21.13				;UAS-sharkRNAi/Mef2-GAL4;A8-LexA,LexAOP-GFP/+		15	0.849	3.503	27.63	36.19
					1.08							0.037	0.237	1.101	1.66
		;UAS-sharkRNAi/Mef2-GAL4,LexAOP-rpr;A8-LexA,LexAOP-GFP/+		19	27.05				;UAS-sharkRNAi/Mef2-GAL4,LexAOP-rpr;A8-LexA,LexAOP-GFP/+		20	0.768	2.599	18.86	26.83
					1.546							0.03	0.228	0.956	1.677
		;UAS-sharkRNAi/Mef2-GAL4;A8-LexA,LexAOP-GFP/Repo-GAL4		16	22				;UAS-sharkRNAi/Mef2-GAL4;A8-LexA,LexAOP-GFP/Repo-GAL4		18	0.945	2.099	29.91	36.63
					1.696							0.067	0.178	1.078	2.136
		;UAS-sharkRNAi/Mef2-GAL4,LexAOP-rpr;A8-LexA,LexAOP-GFP/Repo-GAL4		22	21.32				;UAS-sharkRNAi/Mef2-GAL4,LexAOP-rpr;A8-LexA,LexAOP-GFP/Repo-GAL4		15	1.014	2.152	19.92	21.76
					1.194							0.059	0.226	0.947	1.389
	Figure	Genotype	Muscle	N	Ib bouton number			Figure	Genotype	Muscle	N	mEPSP amplitude	mEPSP frequency	EPSP	Quantal content
	5b	;UAS-drpr-I/+;A8-LexA,LexAOP-GFP/+	4	24	22.08			5c-d, S6	;UAS-drpr-I/+;A8-LexA,LexAOP-GFP/+	4	14	0.8879	1.392	24.44	30.2
					0.8659							0.03	0.108	1.094	1.641
		;UAS-drpr-I/LexAOP-rpr;A8-LexA,LexAOP-GFP/+		23	28.78				;UAS-drpr-I/LexAOP-rpr;A8-LexA,LexAOP-GFP/+		14	0.9217	2.401	18.62	22.63
					0.9153							0.065	0.186	0.787	1.832
		;UAS-drpr-I/+;A8-LexA,LexAOP-GFP/Repo-GAL4		18	17.33				;UAS-drpr-I/+;A8-LexA,LexAOP-GFP/Repo-GAL4		14	0.8858	1.81	27.39	34.79
					1.152							0.044	0.33	0.946	1.981
		;UAS-drpr-I/LexAOP-rpr;A8-LexA,LexAOP-GFP/Repo-GAL4		23	23.61				;UAS-drpr-I/LexAOP-rpr;A8-LexA,LexAOP-GFP/Repo-GAL4		19	0.9446	1.652	20.23	23.81
					1.273							0.061	0.19	1.336	2.002
		;UAS-drpr-I/Mef2-GAL4;A8-LexA,LexAOP-GFP/+		23	19.61				;UAS-drpr-I/Mef2-GAL4;A8-LexA,LexAOP-GFP/+		15	0.8012	2.526	27.03	38.02
					0.759							0.043	0.192	1.078	2.378
		;UAS-drpr-I/Mef2-GAL4,LexAOP-rpr;A8-LexA,LexAOP-GFP/+		18	23.06				;UAS-drpr-I/Mef2-GAL4,LexAOP-rpr;A8-LexA,LexAOP-GFP/+		16	0.741	2.003	19.63	28.14
					0.9684							0.023	0.145	1.347	1.662
	Figure	Genotype	Muscle	N	Ib bouton number			Figure	Genotype	Muscle	N	mEPSP amplitude	mEPSP frequency	EPSP	Quantal content
	5f	;UAS-drpr-I/+;A8-LexA,LexAOP-GFP/+	6	19	20			5g-h, S7	;UAS-drpr-I/+;A8-LexA,LexAOP-GFP/+	6	12	0.941	2.428	31.59	37.19
					1.057							0.029	0.211	1.455	2.14
		;UAS-drpr-I/LexAOP-rpr;A8-LexA,LexAOP-GFP/+		23	26.48				;UAS-drpr-I/LexAOP-rpr;A8-LexA,LexAOP-GFP/+		11	1.077	3.92	22.16	22.59
					1.44							0.06	0.349	1.636	2.098
		;UAS-drpr-I/+;A8-LexA,LexAOP-GFP/Repo-GAL4		20	16.25				;UAS-drpr-I/+;A8-LexA,LexAOP-GFP/Repo-GAL4		12	0.899	3.715	35.58	44.54
					0.9539							0.042	0.32	1.679	2.424
		;UAS-drpr-I/LexAOP-rpr;A8-LexA,LexAOP-GFP/Repo-GAL4		18	22				;UAS-drpr-I/LexAOP-rpr;A8-LexA,LexAOP-GFP/Repo-GAL4		14	0.992	3.469	28.19	31.12
					1.029							0.035	0.38	1.121	1.345
		;UAS-drpr-I/Mef2-GAL4;A8-LexA,LexAOP-GFP/+		22	21.82				;UAS-drpr-I/Mef2-GAL4;A8-LexA,LexAOP-GFP/+		12	1.08	3.539	36.42	38.53
					1.617							0.068	0.205	1.322	2.634
		;UAS-drpr-I/Mef2-GAL4,LexAOP-rpr;A8-LexA,LexAOP-GFP/+		16	28.63				;UAS-drpr-I/Mef2-GAL4,LexAOP-rpr;A8-LexA,LexAOP-GFP/+		12	1.013	2.472	31.53	34.91
					1.753							0.064	0.282	1.138	1.653
	Figure	Genotype	Muscle	N	Ib bouton number			Figure	Genotype	Muscle	N	mEPSP amplitude	mEPSP frequency	EPSP	Quantal content
	6b	;UAS-drpr-II/+;A8-LexA,LexAOP-GFP/+	4	19	22.26			6c-d, S8	;UAS-drpr-II/+;A8-LexA,LexAOP-GFP/+	4	15	0.827	2.014	21.42	28.46
					1.105							0.036	0.203	0.893	1.658
		;UAS-drpr-II/LexAOP-rpr;A8-LexA,LexAOP-GFP/+		24	28.88				;UAS-drpr-II/LexAOP-rpr;A8-LexA,LexAOP-GFP/+		14	0.811	2.817	15.46	20.71
					0.9878							0.035	0.357	0.696	1.453
		;UAS-drpr-II/+;A8-LexA,LexAOP-GFP/Repo-GAL4		19	23.68				;UAS-drpr-II/+;A8-LexA,LexAOP-GFP/Repo-GAL4		12	0.878	2.163	26.17	33.08
					1.124							0.048	0.18	1.425	1.914
		;UAS-drpr-II/LexAOP-rpr;A8-LexA,LexAOP-GFP/Repo-GAL4		23	21.57				;UAS-drpr-II/LexAOP-rpr;A8-LexA,LexAOP-GFP/Repo-GAL4		12	0.925	2.174	15.26	17.98
					0.9634							0.05	0.211	0.978	1.483
		;UAS-drpr-II/Mef2-GAL4;A8-LexA,LexAOP-GFP/+		18	25.67				;UAS-drpr-II/Mef2-GAL4;A8-LexA,LexAOP-GFP/+		12	0.834	2.272	23.04	33.09
					1.362							0.097	0.454	1.58	4.002
		;UAS-drpr-II/Mef2-GAL4,LexAOP-rpr;A8-LexA,LexAOP-GFP/+		23	27.43				;UAS-drpr-II/Mef2-GAL4,LexAOP-rpr;A8-LexA,LexAOP-GFP/+		12	0.688	2.171	16.55	25.53
					0.915							0.024	0.303	1.152	1.846
	Figure	Genotype	Muscle	N	Ib bouton number			Figure	Genotype	Muscle	N	mEPSP amplitude	mEPSP frequency	EPSP	Quantal content
	6f	;UAS-drpr-II/+;A8-LexA,LexAOP-GFP/+	6	19	23.74			6g-h, S9	;UAS-drpr-II/+;A8-LexA,LexAOP-GFP/+	6	13	0.863	3.198	31.88	42.32
					1.27							0.06	0.237	1.056	2.766
		;UAS-drpr-II/LexAOP-rpr;A8-LexA,LexAOP-GFP/+		19	31.68				;UAS-drpr-II/LexAOP-rpr;A8-LexA,LexAOP-GFP/+		13	0.857	3.194	23.37	30.03
					1.331							0.058	0.346	1.494	2.217
		;UAS-drpr-II/+;A8-LexA,LexAOP-GFP/Repo-GAL4		23	26.87				;UAS-drpr-II/+;A8-LexA,LexAOP-GFP/Repo-GAL4		13	0.757	4.363	37.91	56.75
					1.208							0.259	0.344	1.1	2.806
		;UAS-drpr-II/LexAOP-rpr;A8-LexA,LexAOP-GFP/Repo-GAL4		17	24.06				;UAS-drpr-II/LexAOP-rpr;A8-LexA,LexAOP-GFP/Repo-GAL4		13	0.896	4.013	22.9	28.43
					1.168							0.076	0.223	1.351	2.055
		;UAS-drpr-II/Mef2-GAL4;A8-LexA,LexAOP-GFP/+		16	21.25				;UAS-drpr-II/Mef2-GAL4;A8-LexA,LexAOP-GFP/+		13	0.937	3.946	34.44	43.42
					2.032							0.075	0.444	1.392	3.539
		;UAS-drpr-II/Mef2-GAL4,LexAOP-rpr;A8-LexA,LexAOP-GFP/+		20	21.7				;UAS-drpr-II/Mef2-GAL4,LexAOP-rpr;A8-LexA,LexAOP-GFP/+		11	0.771	2.782	23.67	34.05
					1.604							0.043	0.209	1.27	2.694
	Figure	Genotype	Muscle	N	Ib bouton number			Figure	Genotype	Muscle	N	mEPSP amplitude	mEPSP frequency	EPSP	Quantal content
	S10g	;UAS-drpr-III/+;A8-LexA,LexAOP-GFP/+	4	21	21.67			S10j-o	;UAS-drpr-III/+;A8-LexA,LexAOP-GFP/+	4	14	0.945	1.508	22.96	26.4
					0.7938							0.024	0.084	0.918	1.219
		;UAS-drpr-III/LexAOP-rpr;A8-LexA,LexAOP-GFP/+		17	27.35				;UAS-drpr-III/LexAOP-rpr;A8-LexA,LexAOP-GFP/+		14	0.926	2.125	18.56	21.6
					1.128							0.03	0.285	1.106	1.531
		;UAS-drpr-III/+;A8-LexA,LexAOP-GFP/Repo-GAL4		19	23.95				;UAS-drpr-III/+;A8-LexA,LexAOP-GFP/Repo-GAL4		12	0.874	2.586	25.71	32.11
					0.8001							0.031	0.208	1.504	1.68
		;UAS-drpr-III/LexAOP-rpr;A8-LexA,LexAOP-GFP/Repo-GAL4		17	29.88				;UAS-drpr-III/LexAOP-rpr;A8-LexA,LexAOP-GFP/Repo-GAL4		19	0.953	2.163	17.84	20.09
					1.309							0.029	0.165	1.16	1.323
		;UAS-drpr-III/Mef2-GAL4;A8-LexA,LexAOP-GFP/+		19	21.68				;UAS-drpr-III/Mef2-GAL4;A8-LexA,LexAOP-GFP/+		12	0.994	3.178	26.23	29.82
					0.9584							0.057	0.344	1.185	2.177
		;UAS-drpr-III/Mef2-GAL4,LexAOP-rpr;A8-LexA,LexAOP-GFP/+		18	33.17				;UAS-drpr-III/Mef2-GAL4,LexAOP-rpr;A8-LexA,LexAOP-GFP/+		12	0.911	1.775	18.95	22.5
					1.498							0.048	0.176	1.419	1.71
	Figure	Genotype	Muscle	N	Ib bouton number			Figure	Genotype	Muscle	N	mEPSP amplitude	mEPSP frequency	EPSP	Quantal content
	S11g	;UAS-drpr-III/+;A8-LexA,LexAOP-GFP/+	6	20	24.3			S11j-o	;UAS-drpr-III/+;A8-LexA,LexAOP-GFP/+	6	13	0.805	2.641	33.16	45.83
					0.9322							0.027	0.185	1.334	2.246
		;UAS-drpr-III/LexAOP-rpr;A8-LexA,LexAOP-GFP/+		16	28.44				;UAS-drpr-III/LexAOP-rpr;A8-LexA,LexAOP-GFP/+		14	0.928	3.074	22.59	26.13
					1.705							0.036	0.209	1.04	1.174
		;UAS-drpr-III/+;A8-LexA,LexAOP-GFP/Repo-GAL4		16	21.75				;UAS-drpr-III/+;A8-LexA,LexAOP-GFP/Repo-GAL4		14	0.874	3.837	32.82	41.88
					1.27							0.029	0.276	1.499	2.398
		;UAS-drpr-III/LexAOP-rpr;A8-LexA,LexAOP-GFP/Repo-GAL4		22	28.41				;UAS-drpr-III/LexAOP-rpr;A8-LexA,LexAOP-GFP/Repo-GAL4		14	0.966	3.283	23.87	27.45
					1.474							0.069	0.23	1.805	2.21
		;UAS-drpr-III/Mef2-GAL4;A8-LexA,LexAOP-GFP/+		21	22.33				;UAS-drpr-III/Mef2-GAL4;A8-LexA,LexAOP-GFP/+		13	0.914	2.737	30.37	37.89
					1.639							0.057	0.307	1.744	3.042
		;UAS-drpr-III/Mef2-GAL4,LexAOP-rpr;A8-LexA,LexAOP-GFP/+		14	29.5				;UAS-drpr-III/Mef2-GAL4,LexAOP-rpr;A8-LexA,LexAOP-GFP/+		13	0.791	2.008	21.82	29.6
					1.848							0.028	0.17	1.662	2.204
	Figure	Genotype	Muscle	N	Ib bouton number			Figure	Genotype	Muscle	N	mEPSP amplitude	mEPSP frequency	EPSP	Quantal content
	7f-i	;;A8-GAL4,10XUAS-GFP/+	11	31	21.68			7f-i	;;A8-GAL4,10XUAS-GFP/+	11	10	0.874	1.055	8.952	11.28
					0.9553							0.051	0.13	0.783	1.795
		UAS-rpr,UAS-hid/+;;A8-GAL4,10XUAS-GFP/+		32	26.16				UAS-rpr,UAS-hid/+;;A8-GAL4,10XUAS-GFP/+		13	0.843	1.178	15.26	19.02
					0.9037							0.047	0.171	1.444	1.248
	Figure	Genotype	Heat shock	Muscle	N	Ib bouton number		Figure	Genotype	Heat shock	Muscle	N	mEPSP amplitude	mEPSP frequency	EPSP		Figure	Genotype	Heat shock	N	Ablation rate (%)
	8h	hs-FLP,UAS-GFP/+;UAS-FRT stop FRT-hid-2A-rpr/+;A8-GAL4/+	non	4	33	26.45		8i-j, S12i-l	hs-FLP,UAS-GFP/+;UAS-FRT stop FRT-hid-2A-rpr/+;A8-GAL4/+	non	4	19	0.893	5.361	32.58		S12a	hs-FLP,UAS-GFP/+;UAS-FRT stop FRT-hid-2A-rpr/+;A8-GAL4/+	non	11	9.455
						0.9664							0.04	0.424	0.872						3.512
			embryo		36	34.44				embryo		17	0.953	6.171	27.69				embryo	13	84.31
						1.396							0.048	0.519	0.817						4.964
			1st		13	30.62				1st		11	0.885	5.652	28.92				1st	5	88
						2.071							0.036	0.57	1.214						4.637
			2nd		25	28.6				2nd		12	0.923	5.921	29.59				2nd	11	81.64
						1.211							0.335	0.426	0.555						3.067
			3rd		25	24.8				3rd		13	0.79	3.473	29.24				3rd	14	68.5
						0.8775							0.028	0.331	0.75						4.961
	Figure	Genotype	N	Speed	Turn Frequency			Figure	Genotype	N	Number of rolls
	9b-c	;;A8-GAL4,10XUAS-GFP/+	45	0.5751	0.1223			9e	;;A8-GAL4,10XUAS-GFP/+	12	8.667
				0.02792	0.005153						1.458
		UAS-rpr,UAS-hid/+;;A8-GAL4,10XUAS-GFP/+	47	0.6985	0.07347				UAS-rpr,UAS-hid/+;;A8-GAL4,10XUAS-GFP/+	12	2.667
				0.02752	0.007956						0.7621
		;2XUAS-GFP/+;A8-GAL4,drprΔ5/drprΔ5	27	0.45	0.09146
				0.02055	0.006757
		UAS-rpr,UAS-hid/+;2XUAS-GFP/+;A8-GAL4,drprΔ5/drprΔ5	27	0.3914	0.06667
				0.02108	0.007314
